# Supplementary material for: Biliopancreatic Diversion is associated with greater increases in energy expenditure than Roux-en-Y Gastric Bypass
Source: PLoS One. 2018 Apr 4;13(4):e0194538. doi: 10.1371/journal.pone.0194538 (PMC5884508; doi:10.1371/journal.pone.0194538)
Supplement: S1 File — (XLSX) [file pone.0194538.s004.xlsx]

## Sheet: 5 YEAR WL DATA
RYGB	PRE-OP			5-YEAR			DELTAS
	height (m)	weight (kg)	BMI (kg/m2)	height (m)	weight (kg)	BMI (kg/m2)	DELTA WEIGHT	DELTA BMI
ANON	1.76	184	59.4008	1.75	130.9	42.7429	-53.1	-16.658
ANON	1.58	140.3	56.2009	1.58	106	42.4611	-34.3	-13.7398
ANON	1.7	164.45	56.9031	1.7	108.6	37.5779	-55.85	-19.3253
ANON	1.64	127	47.2189	1.64	106	39.4111	-21	-7.80785
ANON	1.669	156	56.0031	1.64	99.7	37.0687	-56.3	-18.9344
ANON	1.8	182	56.1728	1.81	108	32.966	-74	-23.2068
							MEAN SUB-STUDY	-16.612
							MEAN RCT	13.6 (95% CI 11.0 to 16.1)
BPDS	PRE-OP			5-YEAR			DELTAS
	height (m)	weight (kg)	BMI (kg/m2)	height (m)	weight (kg)	BMI (kg/m2)	DELTA WEIGHT	DELTA BMI
ANON	1.6	140	54.6875	1.6	55	21.4844	-85	-33.2031
ANON	1.6305	155	58.3029	1.63	81	30.4867	-74	-27.8162
ANON	1.73	164.5	54.9634	1.74	85.3	28.1741	-79.2	-26.7893
ANON	1.56	116	47.666	1.56	93	38.215	-23	-9.45102
ANON	1.72	166	56.1114	1.7	93.7	32.4221	-72.3	-23.6893
ANON	1.51	134.5	58.9886	1.51	68.7	30.1303	-65.8	-28.8584
							MEAN SUB-STUDY	-24.9679
							MEAN RCT	22.7 (95% CI 19.5 to 24.7)

## Sheet: 5 YEAR BODY COMP
WERLING ET AL 2017 5 YEAR DATA
OTHER SWEDISH NCT00327912 5 YEAR DATA
RYGB				BPDS
	Lean Mass (Kg)	Fat Mass (Kg)	F:L RATIO		Lean Mass (Kg)	Fat Mass (Kg)	F:L RATIO
ANON	65.5	62.3	0.951145	ANON	35.4	18.4	0.519774
ANON	48.7	55.8	1.14579	ANON	50.3	29.1	0.578529
ANON	53.5	52.2	0.975701	ANON	55.6	27.2	0.489209
ANON	56.5	46.5	0.823009	ANON	48.3	42.9	0.888199
ANON	52.5	45.3	0.862857	ANON	58.9	33.2	0.563667
ANON	57.3	48.7	0.849913	ANON	38.4	28.1	0.731771
ANON	68	43	0.632353	ANON	48.4	41.3	0.853306
ANON	58.6	44	0.750853	ANON	50.2	26.2	0.521912
ANON	55.3	39.6	0.716094	ANON	72.5	34	0.468966
ANON	58.3	53.6	0.919383	ANON	63.6	35	0.550314
ANON	61.9	58.6	0.946688	ANON	75.9	27.1	0.357049
ANON	85.5	79.2	0.926316	ANON	55.4	62.5	1.12816
ANON	75.9	71.3	0.939394	ANON	67.6	27.8	0.411243
	SUB-STUDY RYGB F:L MEAN (SD)		0.93 (0.12)	ANON	48.5	22.4	0.461856
	ALL SWEDISH RYGB F:L MEAN (SD)		0.88 (0.13)		SUB-STUDY BPDS F:L MEAN (SD)		0.63 (0.15)
	T-TEST SUB STUDY V OTHERS		p=0.17		ALL SWEDISH BPDS F:L MEAN (SD)		0.61 (0.22)
					T-TEST SUB STUDY V OTHERS		p=0.76

## Sheet: Basal + time points
EGO II Basdata					190 gram = 400 kcal	1 gram = 2,105 kcal/gram
											Breakfast 1	Lunch; 400 kcal icecream			Dinner; 600 kcal
											20 min	20 min from 13:30:00			30 minfrom 18:00:00
Study ID	Op	Op-date	EGO II-exam	Age at op	Age at EGO II exam.	Post op time	Chamber start	Chamber stop	BMR start	BMR stop	400 kcal ice cr	Start	Individual time points	Intake kcal	Start	Individual time points	Intake kcal
	GBP	2006-04-14	2010-09-01	20.925	25.3056	4.38056	12:27:00	12:26:00	07:48:00	08:17:00	400	13:31:00	13:32:00-13:51:00	400	18:00:00	18:01:00-18:30:00	600
	GBP	2006-10-24	2014-02-06	39.1639	46.4472	7.28333	12:45:00	12:44:00	07:45:00	08:14:00	400	13:30:00	13:31:00-13:50:00	400	18:00:00	18:01:00-18:30:00	589
	GBP	2006-11-16	2010-11-23	39.0806	43.1	4.01944	12:31:00	12:30:00	07:48:00	08:17:00	388.5	13:30:00	13:31:00-13:50:00	391.2	18:00:00	18:01:00-18:30:00	600
	GBP	2007-02-13	2014-02-04	30.9083	37.8833	6.975	12:25:00	12:24:00	07:46:00	08:15:00	400	13:30:00	13:31:00-13:50:00	400	18:00:00	18:01:00-18:30:00	600
	GBP	2007-03-13	2010-12-02	42.4528	46.1722	3.71944	12:51:00	12:50:00	07:45:00	08:14:00	375.48	13:30:00	13:31:00-13:50:00	350.09	18:00:00	18:01:00-18:30:00	570.05
	GBP	2007-05-10	2010-11-18	21.0639	24.5861	3.52222	12:44:00	12:43:00	07:50:00	08:19:00	382.34	13:30:00	13:31:00-13:50:00	390.84	18:00:00	18:01:00-18:30:00	600
	DS	2006-04-13	2010-10-14	33.7028	38.2056	4.50278	12:30:00	12:29:00	07:45:00	08:14:00	396	13:30:00	13:31:00-13:50:00	397.2	18:00:00	18:01:00-18:30:00	600
	DS	2006-05-16	2010-09-30	43.2667	47.6389	4.37222	13:14:00	13:13:00	07:45:00	08:14:00	390.4	13:45:00	13:46:00-14:05:00	396.15	17:00:00	17:01:00-17:30:00	600
	DS	2006-06-01	2010-11-09	27.6944	32.1333	4.43889	12:45:00	12:44:00	07:41:00	08:10:00	393.1	13:30:00	13:31:00-13:50:00	395.7	18:00:00	18:01:00-18:30:00	600
	DS	2006-12-08	2010-11-11	35.9083	39.8333	3.925	12:30:00	12:29:00	07:46:00	08:15:00	394.6	13:30:00	13:31:00-13:50:00	393.4	18:00:00	18:01:00-18:30:00	594
	DS	2007-04-05	2010-10-26	41.5333	45.0917	3.55833	12:46:00	12:45:00	07:41:00	08:10:00	398.01	13:35:00	13:36:00-13:55:00	395.26	18:05:00	18:06:00-18:35:00	600
	DS	2007-05-03	2010-12-16	31.0917	34.7111	3.61944	12:55:00	12:54:00	07:42:00	08:11:00	390.78	13:30:00	13:31:00-13:50:00	393.12	18:00:00	18:01:00-18:30:00	600

## Sheet: BIOCHEMISTRY
Labb
			Preop												Postop
Note 02 lacks preop-records			Insulin	Glucose	C-peptide	Cholesterole	Triglycerides	HDL	LDL	Hb	EVF	Creatinine	CRP; sensitive	CRP	HbA1c	HbA1c	FSH	Hb	Fe	Ferritin	TIBC	Tranferrin rec	Transferrinmaturation	Cholesterole	Triglycerides	HDL	LDL	TSH	FreeT4	CRP	LPK	Creatinine	Calcium	PTH	25-hydroxi-vit D	EVF	EPK	MCV	MCH	MCHC	Insulin	Glucose
			mU/L	mmol/L	nmol/L	mmol/L	mmol/L	mmol/L	mmol/L	g/L	L/L	µmol/L	mg/L	mg/L	%	mol/mol	IU/L	g/L	µmol/L	µg/L	µmol/L	mg/L	%	mmol/L	mmol/L	mmol/L	mmol/L	mIU/L	pmol/L	mg/L	x10x9/L	µmol/L	mmol/L	pmol/L	nmol/L	L/L	x10x12/L	fL	pg	g/L	mU/L	mmol/L
Study ID	Op	EGO II-exam	<20	4,2-6,3	0,26-0,62	2,9-6,1	0,45-2,6	1-2,7	1,2-4,3	117-153	0,348-0,459	45-90	<5	<5	3,6-5,0	27-42		117-153	9-34	15-150	47-80	1,9-4,4	0,1-0,5	2,9-6,1	0,45-2,6	1-2,7	1,2-4,3	0,3-4,2	16	<5	3,5-8,8	45-90	2,15-2,5	1,6-6,9		0,348-0,459	3,9-5,2	82-98	27-33	317-357	<20	4,2-6,3
ANON	GBP	2010-09-01	51	5.3	1.8	4.6	1.1	1.2	2.9	127	0.392		15		4.5	36	4.8	130	8	25	78	2.2	0.1	3.9	0.65	1.6	1.9	5.8	16				2.22
ANON	GBP	2014-02-06	55	5		4.7	1.6	0.85	3.1	140	0.42	54					2.25	109	5	3.7	98	7.6	0.05	4.4	0.096	1.4	3	1.8	15	<1	5.4	56		16.1							14
ANON	GBP	2010-11-23	36	7.3		4.2	2.3	0.97	2.1	135	0.424	51			4.6	38	5.4	74	3	7.1	93	14.6	0.03	4.4	0.94	1.3	2.7	1.3	15							0.283	4.5	62	16	261
ANON	GBP	2014-02-04	25	4.8		6	1.5	1.5	3.9	141	0.415	63		10		37	3.31	93	4	3.3	82	9.2	0.04	5.1	1.2	1.5	3.3	2.3	13	<1		57	2.42		27						11	5.2
ANON	GBP	2010-12-02	32	4.9		4.7	1.3	1.2	2.8	147	0.484	66		8	3.9	30	5.5	147	27	120	54	2.6	0.5	4.1	0.91	1.7	2.2	1.7	15
ANON	GBP	2010-11-18	49	8.3		4.8	1.5	1.4	2.7	142	0.434	66		7	3.9	30	4	122	12	18	88	4.1	0.13	4.4	0.76	1.5	2.6	1.3	12	1	5.5
ANON	DS	2010-10-14	46	5.7	1.4	6.5	2.9	1.1	4	130	0.394		31		3.6	27	6.8	131	26	45	66	3.2	0.4	3.4	0.84	1	2.2	1.8	15
ANON	DS	2010-09-30	24	9.8	0.73	4.9	3.1	1.3	2.2	143		61	9.4		4.2	33	29	134	14	18	57	3.6	0.24	4.5	1.3	1.4	2.6	1.9	17
ANON	DS	2010-11-09	30	6.2	1.3	5.1	1.2	1.4	3.2	134	0.401	62	6.1		3.3	24	5.2	111	8	8.7	75	4	0.1	3.4	0.55	1.4	1.8	1.4	16
ANON	DS	2010-11-11	22	5.2		5.8	2.2	1.1	3.7	150	0.458	56			4.2	34	8.9	125	10	18	68	2	0.15	2.7	0.9	0.96	1.4	1.5	13	<1		47
ANON	DS	2010-10-26	6.6	5.4		4.3	1.9	1.1	2.3	138	0.423	92		14	3.5	26	2.9	120	10	36	82	4.5	0.12	2.9	0.73	1.1	1.6	2.8	16
ANON	DS	2010-12-16	37	4.8		4.7	1.6	1	3	137	0.394	65		16	3.3	24	7.5	123	8	57	55	5.6	0.14	3	0.81	1.3	1.4	1.9	16

## Sheet: EE BMR
					EE BMR; 07:45-08:15
Study ID	Op	BMR start	TT kg	LT kg	kcal/min	cal/min/TT	cal/min/LT
ANON	GBP	07:48:00	131.1	65.511	1.59463	12.1635	24.3415
ANON	GBP	07:45:00	115.5	48.408	0.829067	7.17807	17.1266
ANON	GBP	07:48:00	104.8	52.299	1.41087	13.4625	26.9769
ANON	GBP	07:46:00	104.4	57.16	0.9534	9.13218	16.6795
ANON	GBP	07:45:00	91.7	51.377	1.10143	12.0113	21.4383
ANON	GBP	07:50:00	118.5	61.942	1.30383	11.0028	21.0493
ANON	DS	07:45:00	55.6	35.402	0.975633	17.5474	27.5587
ANON	DS	07:45:00	81.7	50.364	1.33447	16.3337	26.4964
ANON	DS	07:41:00	85.2	55.655	1.1509	13.5082	20.6792
ANON	DS	07:46:00	89.4	48.753	0.9831	10.9966	20.1649
ANON	DS	07:41:00	95.5	60.797	1.17267	12.2792	19.2882
ANON	DS	07:42:00	61.6	38.273	0.929	15.0812	24.273

## Sheet: EE fasting+dinner
EE; fasting and dinner
																DIT; Dinner						Note- includes late snack
					EE Fasting;17:00-18:00			EE durin dinner intake; 18:00-18:30			EE First postprand hour;18:30-19:30			Difference fasting h - 1 postprand h		1 h after dinner; 18:30-19:30		Adjusted for TT	EE 2,5 postprand hours; 18:30-21:00			EE 3 postprand hours; 18:30-21:30
Study ID	Op	Individual time points	TT kg	LT kg	kcal/min	cal/min/TT	cal/min/LT	kcal/min	cal/min/TT	cal/min/LT	kcal/min	cal/min/TT	cal/min/LT	kcal/min	cal/min/kg TT	Intag kcal	DIT; % kcal	DIT; % cal/TT	kcal/min	cal/min/TT	cal/min/LT	kcal/min	cal/min/TT	cal/min/LT	17:01:00	17:02:00	17:03:00	17:04:00	17:05:00	17:06:00	17:07:00	17:08:00	17:09:00	17:10:00	17:11:00	17:12:00	17:13:00	17:14:00	17:15:00	17:16:00	17:17:00	17:18:00	17:19:00	17:20:00	17:21:00	17:22:00	17:23:00	17:24:00	17:25:00
ANON	GBP	18:01:00-18:30:00	131.1	65.511	2.20265	16.8013	33.6226	2.50243	19.088	38.1987	2.53937	19.3697	38.7624	0.336717	2.5684	600	3.36717	25.684	2.30266	17.5641	35.1492	2.30583	17.5883	35.1976	2.381	2.319	2.245	2.275	2.299	2.716	2.544	2.568	2.624	2.618	2.641	2.632	2.709	2.75	2.765	2.858	1.819	1.838	1.888	1.902	1.955	1.967	1.974	2.03	2.059
ANON	GBP	18:01:00-18:30:00	115.5	48.408	1.57733	13.6566	32.5841	1.7115	14.8182	35.3557	1.7698	15.3229	36.5601	0.192467	1.66638	589	1.96061	16.975	1.38261	11.9707	28.5617	1.44497	12.5106	29.8499	1.321	1.324	1.325	1.312	1.33	1.319	1.315	1.184	1.174	1.166	1.141	1.129	1.127	1.146	1.161	1.134	1.098	1.115	1.068	1.085	3.265	3.087	2.973	2.908	2.833
ANON	GBP	18:01:00-18:30:00	104.8	52.299	1.7206	16.4179	32.8993	2.17843	20.7866	41.6534	1.88862	18.0212	36.1119	0.168017	1.60321	600	1.68017	16.0321	1.75989	16.7928	33.6505	1.76213	16.8142	33.6933	1.533	1.532	1.531	1.521	1.462	1.496	1.503	1.473	1.442	1.538	2.076	1.597	1.949	1.836	1.872	2.114	2.065	1.975	2.122	2.091	2.089	2.09	2.081	2.082	2.094
ANON	GBP	18:01:00-18:30:00	104.4	57.16	1.44365	13.8281	25.2563	1.96463	18.8183	34.3708	1.80792	17.3172	31.6291	0.364267	3.48914	600	3.64267	34.8914	1.68525	16.1423	29.4831	1.62299	15.5459	28.3939	1.969	1.931	1.934	1.895	1.956	1.974	1.979	1.979	2.018	2.039	2.069	2.111	2.073	1.007	1.032	1.052	1.046	1.036	1.036	1.043	1.052	1.085	1.075	1.05	1.047
ANON	GBP	18:01:00-18:30:00	91.7	51.377	1.39283	15.189	27.1101	1.8275	19.9291	35.5704	1.69845	18.5218	33.0586	0.305617	3.33279	570.05	3.21674	35.0789	1.35575	14.7847	26.3883	1.40814	15.3559	27.408	1.281	1.318	1.312	1.324	1.754	1.769	1.691	1.603	1.647	1.636	1.621	1.723	1.78	1.828	1.321	1.284	1.298	1.296	1.311	1.308	1.296	1.278	1.289	1.29	1.295
ANON	GBP	18:01:00-18:30:00	118.5	61.942	1.83467	15.4824	29.6191	2.04237	17.2352	32.9722	2.07337	17.4968	33.4727	0.2387	2.01435	600	2.387	20.1435	1.80178	15.2049	29.0882	1.78503	15.0636	28.8178	1.577	1.56	1.591	1.617	1.592	1.585	1.588	2.229	1.48	2.312	2.354	2.323	2.281	2.291	2.261	2.223	2.181	2.181	2.273	2.296	2.279	1.926	1.866	1.873	1.859
ANON	DS	18:01:00-18:30:00	55.6	35.402	1.27098	22.8594	35.9015	1.44397	25.9706	40.7877	1.41898	25.5213	40.082	0.148	2.66187	600	1.48	26.6187	1.39387	25.0697	39.3727	1.42883	25.6983	40.3601	1.307	1.064	1.293	1.032	1.031	1.172	1.133	0.925	0.934	0.941	0.968	1.017	1.008	0.995	0.979	0.951	0.907	0.896	0.897	0.872	1.624	1.574	1.573	1.545	1.527
ANON	DS	17:01:00-17:30:00	81.7	50.364	1.51887	18.5908	30.1578	1.71483	20.9894	34.0488	1.82907	22.3876	36.3169	0.3102	3.79682	600	3.102	37.9682	1.57882	19.3246	31.3482	1.54501	18.9108	30.6769	1.37	1.345	1.383	1.398	1.408	1.423	1.423	1.462	1.464	1.495	2.662	2.551	2.481	2.401	2.336	2.349	2.385	2.525	2.572	2.711	2.865	3.005	1.158	1.229	1.234
ANON	DS	18:01:00-18:30:00	85.2	55.655	1.45235	17.0464	26.0956	1.63493	19.1894	29.3762	1.62992	19.1305	29.2861	0.177567	2.08412	600	1.77567	20.8412	1.56415	18.3585	28.1043	1.50489	17.6631	27.0397	1.334	1.327	1.324	1.331	1.304	1.286	1.292	1.305	1.298	1.293	1.325	1.284	1.258	1.688	1.685	1.674	1.68	1.685	1.698	1.694	1.693	1.671	1.682	1.697	1.694
ANON	DS	18:01:00-18:30:00	89.4	48.753	1.36122	15.2261	27.9207	1.6348	18.2864	33.5323	1.95912	21.9141	40.1845	0.5979	6.68792	594	6.03939	67.5547	1.51225	16.9156	31.0187	1.50059	16.7851	30.7794	1.233	1.247	1.25	1.226	1.243	1.271	1.273	1.251	1.237	1.256	1.254	1.247	1.244	1.275	1.262	1.266	1.266	1.257	1.236	1.233	1.226	1.257	1.277	1.298	1.242
ANON	DS	18:06:00-18:35:00	95.5	60.797	1.43473	15.0234	23.5988	1.74267	18.2478	28.6637	2.1211	22.2105	34.8882	0.686367	7.18709	600	6.86367	71.8709	1.77687	18.606	29.2263	1.72344	18.0465	28.3474	1.413	1.428	1.279	1.279	1.305	1.317	1.326	1.313	1.315	1.272	1.3	1.365	1.331	1.332	1.31	1.312	1.318	1.325	1.322	1.306	1.301	1.359	1.371	1.373	1.38
ANON	DS	18:01:00-18:30:00	61.6	38.273	1.05495	17.1258	27.5638	1.427	23.1656	37.2848	1.45762	23.6626	38.0847	0.402667	6.5368	600	4.02667	65.368	1.21266	19.686	31.6845	1.21461	19.7177	31.7355	1.044	1.048	1.041	1.063	1.045	1.04	1.064	1.074	1.07	1.087	1.1	1.112	1.108	0.933	0.947	0.953	0.989	0.987	0.979	0.973	0.974	0.973	0.965	0.956	0.954
[truncated: 275 more columns]

## Sheet: EE TT fasting+dinner
EE; cal/min/TT; fasting and dinner-related
					EE Fasting;17:00-18:00			EE durin dinner intake; 18:00-18:30			EE First postprand hour;18:30-19:30			EE 3 postprand hours; 18:30-21:30
Studie ID	Op	Individuell mät-tid	Vikt/TT kg	LT kg	kcal/min	cal/min/TT	cal/min/LT	kcal/min	cal/min/TT	cal/min/LT	kcal/min	cal/min/TT	cal/min/LT	kcal/min	cal/min/TT	cal/min/LT	17:01:00	17:02:00	17:03:00	17:04:00	17:05:00	17:06:00	17:07:00	17:08:00	17:09:00	17:10:00	17:11:00	17:12:00	17:13:00	17:14:00	17:15:00	17:16:00	17:17:00	17:18:00	17:19:00	17:20:00	17:21:00	17:22:00	17:23:00	17:24:00	17:25:00	17:26:00	17:27:00	17:28:00	17:29:00	17:30:00	17:31:00	17:32:00	17:33:00
ANON	GBP	18:01:00-18:30:00	131.1	65.511	2.20265	16.8013	33.6226	2.50243	19.088	38.1987	2.53937	19.3697	38.7624	2.30583	17.5883	35.1976	2.381	2.319	2.245	2.275	2.299	2.716	2.544	2.568	2.624	2.618	2.641	2.632	2.709	2.75	2.765	2.858	1.819	1.838	1.888	1.902	1.955	1.967	1.974	2.03	2.059	1.984	1.946	1.923	2.211	2.098	2.11	2.123	2.124
ANON	GBP	18:01:00-18:30:00	115.5	48.408	1.57733	13.6566	32.5841	1.7115	14.8182	35.3557	1.7698	15.3229	36.5601	1.44497	12.5106	29.8499	1.321	1.324	1.325	1.312	1.33	1.319	1.315	1.184	1.174	1.166	1.141	1.129	1.127	1.146	1.161	1.134	1.098	1.115	1.068	1.085	3.265	3.087	2.973	2.908	2.833	2.754	2.67	2.719	2.784	2.944	3.249	1.371	1.363
ANON	GBP	18:01:00-18:30:00	104.8	52.299	1.7206	16.4179	32.8993	2.17843	20.7866	41.6534	1.88862	18.0212	36.1119	1.76213	16.8142	33.6933	1.533	1.532	1.531	1.521	1.462	1.496	1.503	1.473	1.442	1.538	2.076	1.597	1.949	1.836	1.872	2.114	2.065	1.975	2.122	2.091	2.089	2.09	2.081	2.082	2.094	2.098	2.127	2.066	2.044	2.058	2.025	1.997	1.973
ANON	GBP	18:01:00-18:30:00	104.4	57.16	1.44365	13.8281	25.2563	1.96463	18.8183	34.3708	1.80792	17.3172	31.6291	1.62299	15.5459	28.3939	1.969	1.931	1.934	1.895	1.956	1.974	1.979	1.979	2.018	2.039	2.069	2.111	2.073	1.007	1.032	1.052	1.046	1.036	1.036	1.043	1.052	1.085	1.075	1.05	1.047	1.051	1.034	1.003	0.987	0.982	1.005	1.018	0.988
ANON	GBP	18:01:00-18:30:00	91.7	51.377	1.39283	15.189	27.1101	1.8275	19.9291	35.5704	1.69845	18.5218	33.0586	1.40814	15.3559	27.408	1.281	1.318	1.312	1.324	1.754	1.769	1.691	1.603	1.647	1.636	1.621	1.723	1.78	1.828	1.321	1.284	1.298	1.296	1.311	1.308	1.296	1.278	1.289	1.29	1.295	1.289	1.291	1.317	1.317	1.293	1.286	1.306	1.295
ANON	GBP	18:01:00-18:30:00	118.5	61.942	1.83467	15.4824	29.6191	2.04237	17.2352	32.9722	2.07337	17.4968	33.4727	1.78503	15.0636	28.8178	1.577	1.56	1.591	1.617	1.592	1.585	1.588	2.229	1.48	2.312	2.354	2.323	2.281	2.291	2.261	2.223	2.181	2.181	2.273	2.296	2.279	1.926	1.866	1.873	1.859	2.152	1.619	1.804	1.625	1.629	1.573	1.557	1.604
ANON	DS	18:01:00-18:30:00	55.6	35.402	1.27098	22.8594	35.9015	1.44397	25.9706	40.7877	1.41898	25.5213	40.082	1.42883	25.6983	40.3601	1.307	1.064	1.293	1.032	1.031	1.172	1.133	0.925	0.934	0.941	0.968	1.017	1.008	0.995	0.979	0.951	0.907	0.896	0.897	0.872	1.624	1.574	1.573	1.545	1.527	1.499	1.476	1.467	1.571	1.628	1.699	1.268	1.205
ANON	DS	17:01:00-17:30:00	81.7	50.364	1.51887	18.5908	30.1578	1.71483	20.9894	34.0488	1.82907	22.3876	36.3169	1.54501	18.9108	30.6769	1.37	1.345	1.383	1.398	1.408	1.423	1.423	1.462	1.464	1.495	2.662	2.551	2.481	2.401	2.336	2.349	2.385	2.525	2.572	2.711	2.865	3.005	1.158	1.229	1.234	1.278	1.336	1.334	1.325	1.318	1.259	1.248	1.244
ANON	DS	18:01:00-18:30:00	85.2	55.655	1.45235	17.0464	26.0956	1.63493	19.1894	29.3762	1.62992	19.1305	29.2861	1.50489	17.6631	27.0397	1.334	1.327	1.324	1.331	1.304	1.286	1.292	1.305	1.298	1.293	1.325	1.284	1.258	1.688	1.685	1.674	1.68	1.685	1.698	1.694	1.693	1.671	1.682	1.697	1.694	1.681	1.671	1.636	1.62	1.616	1.7	1.711	1.649
ANON	DS	18:01:00-18:30:00	89.4	48.753	1.36122	15.2261	27.9207	1.6348	18.2864	33.5323	1.95912	21.9141	40.1845	1.50059	16.7851	30.7794	1.233	1.247	1.25	1.226	1.243	1.271	1.273	1.251	1.237	1.256	1.254	1.247	1.244	1.275	1.262	1.266	1.266	1.257	1.236	1.233	1.226	1.257	1.277	1.298	1.242	1.807	1.679	1.671	1.653	1.636	1.652	1.655	1.715
ANON	DS	18:06:00-18:35:00	95.5	60.797	1.43473	15.0234	23.5988	1.74267	18.2478	28.6637	2.1211	22.2105	34.8882	1.72344	18.0465	28.3474	1.413	1.428	1.279	1.279	1.305	1.317	1.326	1.313	1.315	1.272	1.3	1.365	1.331	1.332	1.31	1.312	1.318	1.325	1.322	1.306	1.301	1.359	1.371	1.373	1.38	1.244	1.177	1.189	1.191	1.184	1.191	1.184	1.199
ANON	DS	18:01:00-18:30:00	61.6	38.273	1.05495	17.1258	27.5638	1.427	23.1656	37.2848	1.45762	23.6626	38.0847	1.21461	19.7177	31.7355	1.044	1.048	1.041	1.063	1.045	1.04	1.064	1.074	1.07	1.087	1.1	1.112	1.108	0.933	0.947	0.953	0.989	0.987	0.979	0.973	0.974	0.973	0.965	0.956	0.954	1.035	1.032	1.004	1.024	1.02	0.991	0.995	1.001
Studie ID	Op	Individuell mät-tid	Vikt/TT kg									Energy expenditure adjusted for total tissue:					17:01:00	17:02:00	17:03:00	17:04:00	17:05:00	17:06:00	17:07:00	17:08:00	17:09:00	17:10:00	17:11:00	17:12:00	17:13:00	17:14:00	17:15:00	17:16:00	17:17:00	17:18:00	17:19:00	17:20:00	17:21:00	17:22:00	17:23:00	17:24:00	17:25:00	17:26:00	17:27:00	17:28:00	17:29:00	17:30:00	17:31:00	17:32:00	17:33:00
ANON	GBP	18:01:00-18:30:00	131.1														18.1617	17.6888	17.1243	17.3532	17.5362	20.717	19.405	19.5881	20.0153	19.9695	20.1449	20.0763	20.6636	20.9764	21.0908	21.8002	13.8749	14.0198	14.4012	14.508	14.9123	15.0038	15.0572	15.4844	15.7056	15.1335	14.8436	14.6682	16.865	16.0031	16.0946	16.1937	16.2014
ANON	GBP	18:01:00-18:30:00	115.5														11.4372	11.4632	11.4719	11.3593	11.5152	11.4199	11.3853	10.2511	10.1645	10.0952	9.87879	9.77489	9.75758	9.92208	10.0519	9.81818	9.50649	9.65368	9.24675	9.39394	28.2684	26.7273	25.7403	25.1775	24.5281	23.8442	23.1169	23.5411	24.1039	25.4892	28.1299	11.8701	11.8009
ANON	GBP	18:01:00-18:30:00	104.8														14.6279	14.6183	14.6088	14.5134	13.9504	14.2748	14.3416	14.0553	13.7595	14.6756	19.8092	15.2385	18.5973	17.5191	17.8626	20.1718	19.7042	18.8454	20.2481	19.9523	19.9332	19.9427	19.8569	19.8664	19.9809	20.0191	20.2958	19.7137	19.5038	19.6374	19.3225	19.0553	18.8263
ANON	GBP	18:01:00-18:30:00	104.4														18.8602	18.4962	18.5249	18.1513	18.7356	18.908	18.9559	18.9559	19.3295	19.5307	19.818	20.2203	19.8563	9.64559	9.88506	10.0766	10.0192	9.92337	9.92337	9.99042	10.0766	10.3927	10.2969	10.0575	10.0287	10.067	9.90421	9.60728	9.45402	9.40613	9.62644	9.75096	9.4636
ANON	GBP	18:01:00-18:30:00	91.7														13.9695	14.373	14.3075	14.4384	19.1276	19.2912	18.4406	17.4809	17.9607	17.8408	17.6772	18.7895	19.4111	19.9346	14.4057	14.0022	14.1549	14.133	14.2966	14.2639	14.133	13.9368	14.0567	14.0676	14.1221	14.0567	14.0785	14.3621	14.3621	14.1003	14.024	14.2421	14.1221
ANON	GBP	18:01:00-18:30:00	118.5														13.308	13.1646	13.4262	13.6456	13.4346	13.3755	13.4008	18.8101	12.4895	19.5105	19.865	19.6034	19.2489	19.3333	19.0802	18.7595	18.4051	18.4051	19.1814	19.3755	19.2321	16.2532	15.7468	15.8059	15.6878	18.1603	13.6624	15.2236	13.7131	13.7468	13.2743	13.1392	13.5359
ANON	DS	18:01:00-18:30:00	55.6														23.5072	19.1367	23.2554	18.5612	18.5432	21.0791	20.3777	16.6367	16.7986	16.9245	17.4101	18.2914	18.1295	17.8957	17.6079	17.1043	16.3129	16.1151	16.1331	15.6835	29.2086	28.3094	28.2914	27.7878	27.464	26.9604	26.5468	26.3849	28.2554	29.2806	30.5576	22.8058	21.6727
ANON	DS	17:01:00-17:30:00	81.7														16.7687	16.4627	16.9278	17.1114	17.2338	17.4174	17.4174	17.8947	17.9192	18.2987	32.5826	31.224	30.3672	29.388	28.5924	28.7515	29.1922	30.9058	31.481	33.1824	35.0673	36.7809	14.1738	15.0428	15.104	15.6426	16.3525	16.328	16.2179	16.1322	15.41	15.2754	15.2264
ANON	DS	18:01:00-18:30:00	85.2														15.6573	15.5751	15.5399	15.6221	15.3052	15.0939	15.1643	15.3169	15.2347	15.1761	15.5516	15.0704	14.7653	19.8122	19.777	19.6479	19.7183	19.777	19.9296	19.8826	19.8709	19.6127	19.7418	19.9178	19.8826	19.73	19.6127	19.2019	19.0141	18.9671	19.9531	20.0822	19.3545
ANON	DS	18:01:00-18:30:00	89.4														13.7919	13.9485	13.9821	13.7136	13.9038	14.217	14.2394	13.9933	13.8367	14.0492	14.0268	13.9485	13.915	14.2617	14.1163	14.1611	14.1611	14.0604	13.8255	13.7919	13.7136	14.0604	14.2841	14.519	13.8926	20.2125	18.7808	18.6913	18.4899	18.2998	18.4787	18.5123	19.1834
ANON	DS	18:06:00-18:35:00	95.5														14.7958	14.9529	13.3927	13.3927	13.6649	13.7906	13.8848	13.7487	13.7696	13.3194	13.6126	14.2932	13.9372	13.9476	13.7173	13.7382	13.801	13.8743	13.8429	13.6754	13.623	14.2304	14.356	14.377	14.4503	13.0262	12.3246	12.4503	12.4712	12.3979	12.4712	12.3979	12.555
ANON	DS	18:01:00-18:30:00	61.6														16.9481	17.013	16.8994	17.2565	16.9643	16.8831	17.2727	17.4351	17.3701	17.6461	17.8571	18.0519	17.987	15.1461	15.3734	15.4708	16.0552	16.0227	15.8929	15.7955	15.8117	15.7955	15.6656	15.5195	15.487	16.8019	16.7532	16.2987	16.6234	16.5584	16.0877	16.1526	16.25
																	17:01:00	17:02:00	17:03:00	17:04:00	17:05:00	17:06:00	17:07:00	17:08:00	17:09:00	17:10:00	17:11:00	17:12:00	17:13:00	17:14:00	17:15:00	17:16:00	17:17:00	17:18:00	17:19:00	17:20:00	17:21:00	17:22:00	17:23:00	17:24:00	17:25:00	17:26:00	17:27:00	17:28:00	17:29:00	17:30:00	17:31:00	17:32:00	17:33:00
																Medel GBP	15.0607	14.9673	14.9106	14.9102	15.7166	16.3311	15.9882	16.5236	15.6198	16.937	17.8655	17.2838	17.9225	16.2218	15.396	15.7714	14.2774	14.1634	14.5496	14.5807	17.7593	17.0427	16.7925	16.7432	16.6755	16.8801	15.9836	16.186	16.3336	16.3972	16.7453	14.0419	13.9917
																Medel DS	16.9115	16.1815	16.6662	15.9429	15.9359	16.4135	16.3927	15.8376	15.8215	15.9023	18.5068	18.4799	18.1835	18.4086	18.1974	18.1456	18.2068	18.4592	18.5175	18.6685	21.2159	21.4649	17.7521	17.8607	17.7134	18.729	18.3951	18.2258	18.512	18.606	18.8264	17.5377	17.3737
																	17:01:00	17:02:00	17:03:00	17:04:00	17:05:00	17:06:00	17:07:00	17:08:00	17:09:00	17:10:00	17:11:00	17:12:00	17:13:00	17:14:00	17:15:00	17:16:00	17:17:00	17:18:00	17:19:00	17:20:00	17:21:00	17:22:00	17:23:00	17:24:00	17:25:00	17:26:00	17:27:00	17:28:00	17:29:00	17:30:00	17:31:00	17:32:00	17:33:00
															Minutdata	Medel GBP	15.0607	14.9673	14.9106	14.9102	15.7166	16.3311	15.9882	16.5236	15.6198	16.937	17.8655	17.2838	17.9225	16.2218	15.396	15.7714	14.2774	14.1634	14.5496	14.5807	17.7593	17.0427	16.7925	16.7432	16.6755	16.8801	15.9836	16.186	16.3336	16.3972	16.7453	14.0419	13.9917
																Medel DS	16.9115	16.1815	16.6662	15.9429	15.9359	16.4135	16.3927	15.8376	15.8215	15.9023	18.5068	18.4799	18.1835	18.4086	18.1974	18.1456	18.2068	18.4592	18.5175	18.6685	21.2159	21.4649	17.7521	17.8607	17.7134	18.729	18.3951	18.2258	18.512	18.606	18.8264	17.5377	17.3737
																	17:00:00	17:05:00	17:10:00	17:15:00	17:20:00	17:25:00	17:30:00	17:35:00	17:40:00	17:45:00	17:50:00	17:55:00	18:00:00	18:05:00	18:10:00	18:15:00	18:20:00	18:25:00	18:30:00	18:35:00	18:40:00	18:45:00	18:50:00	18:55:00	19:00:00	19:05:00	19:10:00	19:15:00	19:20:00	19:25:00	19:30:00	19:35:00	19:40:00
															5 min data	Medel GBP	15.0607	15.1262	16.2672	16.706	14.3928	16.8135	16.2251	14.2827	14.5679	14.6808	14.2177	13.5211	14.801	16.0061	19.2697	19.5606	18.5583	18.4127	19.2323	20.194	21.0277	19.5279	18.3363	16.8196	16.7191	16.0378	15.619	16.7409	16.7864	17.1228	16.7052	16.2863	14.8923
																Medel DS	16.9115	16.1816	15.9885	18.3173	18.463	18.6978	18.4347	17.2926	15.8166	16.9615	17.5312	18.26	19.1169	20.6921	20.8521	20.7996	21.2903	21.0892	21.6168	21.662	23.4114	25.5221	24.5898	23.0512	24.6515	22.9215	22.1518	22.0775	20.2741	19.5164	20.1778	18.3112	17.6577
																5 min data
																Medel GBP	Medel DS
														17.00	17:00:00	15.0607	16.9115
															17:05:00	15.1262	16.1816
															17:10:00	16.2672	15.9885
															17:15:00	16.706	18.3173
															17:20:00	14.3928	18.463
															17:25:00	16.8135	18.6978
															17:30:00	16.2251	18.4347
															17:35:00	14.2827	17.2926
															17:40:00	14.5679	15.8166
															17:45:00	14.6808	16.9615
															17:50:00	14.2177	17.5312
															17:55:00	13.5211	18.26
														18.00	18:00:00	14.801	19.1169
															18:05:00	16.0061	20.6921
															18:10:00	19.2697	20.8521
															18:15:00	19.5606	20.7996
															18:20:00	18.5583	21.2903
															18:25:00	18.4127	21.0892
														18.30	18:30:00	19.2323	21.6168
															18:35:00	20.194	21.662
															18:40:00	21.0277	23.4114
															18:45:00	19.5279	25.5221
															18:50:00	18.3363	24.5898
															18:55:00	16.8196	23.0512
															19:00:00	16.7191	24.6515
															19:05:00	16.0378	22.9215
															19:10:00	15.619	22.1518
															19:15:00	16.7409	22.0775
															19:20:00	16.7864	20.2741
															19:25:00	17.1228	19.5164
														19.30	19:30:00	16.7052	20.1778
														19.35	19:35:00	16.2863	18.3112
														19.40	19:40:00	14.8923	17.6577
														19.45	19:45:00	14.3306	17.3046
														19.50	19:50:00	14.3589	17.5739
														19.55	19:55:00	13.0811	17.7138
														20.00	20:00:00	14.035	17.7
														20.05	20:05:00	14.7057	18.3115
														20.10	20:10:00	14.2523	19.5702
														20.15	20:15:00	13.4113	20.4872
														20.20	20:20:00	12.448	18.229
														20.25	20:25:00	12.2214	18.0519
														20.30	20:30:00	14.1984	16.631
														20.35	20:35:00	14.9607	16.7253
														20.40	20:40:00	14.5279	16.7437
														20.45	20:45:00	13.0342	16.278
														20.50	20:50:00	12.2699	17.1719
														21.00	20:55:00	12.5906	17.1954
														19.120	21:00:00	14.399	18.194
														19.125	21:05:00	16.1065	18.9873
														19.130	21:10:00	15.019	18.7467
														19.135	21:15:00	14.7158	18.3695
														19.140	21:20:00	13.3766	18.2064
														19.145	21:25:00	16.9444	18.4167
														21.30	21:30:00	19.0308	18.5757
[truncated: 267 more columns]

## Sheet: RQ 24 h
Study ID	Op	Start time	TT kg	LT kg	RQ 24 h
ANON	GBP	12:27:00	131.1	65.511	0.733167
ANON	GBP	12:45:00	115.5	48.408	0.879557
ANON	GBP	12:31:00	104.8	52.299	0.746903
ANON	GBP	12:25:00	104.4	57.16	0.850292
ANON	GBP	12:51:00	91.7	51.377	0.869639
ANON	GBP	12:44:00	118.5	61.942	0.761486
ANON	DS	12:30:00	55.6	35.402	0.742236
ANON	DS	13:14:00	81.7	50.364	0.811951
ANON	DS	12:45:00	85.2	55.655	0.848597
ANON	DS	12:30:00	89.4	48.753	0.876479
ANON	DS	12:46:00	95.5	60.797	0.818146
ANON	DS	12:55:00	61.6	38.273	0.737743

## Sheet: RQ BMR
Study ID	Op	BMR start	TT kg	LT kg	RQ BMR; 07:45-08:15
ANON	GBP	07:48:00	131.1	65.511	0.703
ANON	GBP	07:45:00	115.5	48.408	0.968042
ANON	GBP	07:48:00	104.8	52.299	0.703333
ANON	GBP	07:46:00	104.4	57.16	0.937667
ANON	GBP	07:45:00	91.7	51.377	0.771
ANON	GBP	07:50:00	118.5	61.942	0.784333
ANON	DS	07:45:00	55.6	35.402	0.671
ANON	DS	07:45:00	81.7	50.364	0.763667
ANON	DS	07:41:00	85.2	55.655	0.840333
ANON	DS	07:46:00	89.4	48.753	0.889333
ANON	DS	07:41:00	95.5	60.797	0.738333
ANON	DS	07:42:00	61.6	38.273	0.664333

## Sheet: RQ Fasting+dinner
RQ: fasting and post-dinner
									Note - includes night snack
					RQ Fasting;	RQ during dinner intake;	RQ First postprand hour;	RQ 2,5 postprand hours;	RQ 3 postprand hours;
Study ID	Op	Individual time points	TT kg	LT kg	17:00-18:00	18:00-18:30	18:30-19:30	18:30-21:00	18:30-21:30	17:01:00	17:02:00	17:03:00	17:04:00	17:05:00	17:06:00	17:07:00	17:08:00	17:09:00	17:10:00	17:11:00	17:12:00	17:13:00	17:14:00	17:15:00	17:16:00	17:17:00	17:18:00	17:19:00	17:20:00	17:21:00	17:22:00	17:23:00	17:24:00	17:25:00	17:26:00	17:27:00	17:28:00	17:29:00	17:30:00	17:31:00	17:32:00	17:33:00	17:34:00	17:35:00	17:36:00	17:37:00	17:38:00	17:39:00	17:40:00
ANON	GBP	18:01:00-18:30:00	131.1	65.511	0.7385	0.750333	0.832667	0.781	0.772944	0.77	0.78	0.78	0.77	0.85	0.66	0.74	0.75	0.75	0.75	0.75	0.76	0.75	0.75	0.74	0.74	0.72	0.74	0.74	0.74	0.75	0.74	0.73	0.74	0.73	0.73	0.71	0.74	0.75	0.74	0.74	0.71	0.74	0.74	0.74	0.74	0.76	0.75	0.71	0.75
ANON	GBP	18:01:00-18:30:00	115.5	48.408	0.770833	0.762333	0.855167	0.869	0.864111	0.61	0.69	0.64	0.7	0.69	0.7	0.7	0.77	0.77	0.78	0.81	0.82	0.81	0.83	0.79	0.81	0.85	0.87	0.92	0.89	0.71	0.71	0.72	0.71	0.7	0.7	0.76	0.78	0.79	0.79	0.76	0.74	0.75	0.77	0.75	0.78	0.77	0.73	0.72	0.74
ANON	GBP	18:01:00-18:30:00	104.8	52.299	0.725167	0.797	0.818167	0.7918	0.800833	0.67	0.7	0.67	0.67	0.71	0.7	0.7	0.67	0.65	0.66	0.78	0.63	0.77	0.74	0.89	0.75	0.76	0.82	0.75	0.75	0.75	0.75	0.74	0.72	0.76	0.75	0.75	0.75	0.76	0.75	0.74	0.73	0.74	1.02	0.67	0.73	0.73	0.75	0.71	0.74
ANON	GBP	18:01:00-18:30:00	104.4	57.16	0.784167	0.783667	0.952833	0.880933	0.877944	0.77	0.79	0.79	0.79	0.75	0.72	0.71	0.71	0.71	0.71	0.71	0.71	0.73	1.2	1.2	0.75	0.77	0.7	0.71	0.74	0.75	0.77	0.85	0.91	0.89	0.88	0.85	0.86	0.85	0.83	0.8	0.68	0.72	1.2	0.7	0.69	0.68	0.68	0.69	0.72
ANON	GBP	18:01:00-18:30:00	91.7	51.377	0.804667	0.841333	0.912833	0.912	0.916611	0.81	0.83	0.83	0.83	0.83	0.81	0.82	0.84	0.82	0.84	0.86	0.83	0.84	0.83	0.76	0.76	0.81	0.81	0.79	0.8	0.82	0.83	0.82	0.76	0.91	0.85	0.84	0.83	0.84	0.82	0.81	0.81	0.86	0.87	0.85	0.87	0.92	0.67	0.68	0.66
ANON	GBP	18:01:00-18:30:00	118.5	61.942	0.739	0.782333	0.830667	0.807933	0.807833	0.69	0.7	0.71	0.7	0.71	0.71	0.69	0.75	0.71	0.79	0.79	0.78	0.77	0.75	0.75	0.74	0.76	0.77	0.76	0.77	0.79	0.73	0.72	0.72	0.73	0.78	0.74	0.65	0.74	0.72	0.72	0.74	0.69	0.7	0.71	0.71	0.72	0.72	0.71	0.87
ANON	DS	18:01:00-18:30:00	55.6	35.402	0.673833	0.668333	0.774167	0.820533	0.821722	0.5	0.6	0.5	0.6	0.6	0.52	0.57	0.68	0.69	0.68	0.65	0.64	0.64	0.66	0.66	0.67	0.66	0.66	0.65	0.6	0.71	0.72	0.71	0.72	0.71	0.72	0.72	0.73	0.71	0.66	0.66	1.01	0.74	0.74	0.72	0.73	0.72	0.72	0.7	0.7
ANON	DS	17:01:00-17:30:00	81.7	50.364	0.783667	0.818333	0.928	0.877867	0.863333	0.76	0.79	0.8	0.81	0.79	0.79	0.77	0.75	0.75	0.75	0.9	0.89	0.87	0.87	0.88	0.89	0.89	0.89	0.91	0.88	0.88	0.87	0.77	0.78	0.78	0.76	0.72	0.72	0.72	0.73	0.78	0.78	0.77	0.77	0.79	0.77	0.76	0.76	0.81	0.82
ANON	DS	18:01:00-18:30:00	85.2	55.655	0.8295	0.855667	0.955167	0.936867	0.911556	0.84	0.84	0.85	0.84	0.85	0.85	0.9	0.89	0.84	0.85	0.84	0.85	0.84	0.83	0.83	0.83	0.84	0.83	0.83	0.83	0.83	0.83	0.83	0.83	0.83	0.84	0.85	0.86	0.87	0.89	0.86	0.86	0.88	0.86	0.78	0.8	0.8	0.8	0.81	0.81
ANON	DS	18:01:00-18:30:00	89.4	48.753	0.792167	0.794	0.938	0.925267	0.918222	0.81	0.8	0.8	0.81	0.8	0.8	0.78	0.81	0.8	0.82	0.82	0.83	0.85	0.79	0.85	0.83	0.84	0.84	0.84	0.84	0.85	0.84	0.84	0.86	0.86	0.86	0.89	0.85	0.81	0.85	0.86	0.86	0.83	0.82	0.82	0.8	0.8	0.77	0.79	0.78
ANON	DS	18:06:00-18:35:00	95.5	60.797	0.794333	0.827667	0.862167	0.821533	0.810889	0.72	0.71	0.85	0.88	0.7	0.7	0.71	0.73	0.73	0.73	0.7	0.68	0.66	0.67	0.7	0.82	0.79	0.8	0.81	0.81	0.79	0.75	0.74	0.77	0.78	0.82	0.79	0.82	0.83	0.81	0.83	0.83	0.83	0.83	0.82	0.82	0.81	0.8	0.83	0.81
ANON	DS	18:01:00-18:30:00	61.6	38.273	0.6965	0.708667	0.8155	0.809333	0.814444	0.75	0.75	0.75	0.75	0.77	0.78	0.77	0.76	0.75	0.75	0.74	0.74	0.74	0.67	0.66	0.67	0.69	0.68	0.69	0.68	0.68	0.71	0.68	0.68	0.67	0.68	0.61	0.68	0.67	0.68	0.68	0.68	0.68	0.69	0.69	0.68	0.68	0.69	0.7	0.69
[truncated: 260 more columns]
